# Supplementary material for: Tribe Acalyptaini (Hemiptera: Tingidae: Tinginae) Revisited: Can Apomorphies in Secondary and Tertiary Structures of 18S rRNA Length-Variable Regions (LVRs) Support Tribe Validity?
Source: Insects. 2023 Jul 3;14(7):600. doi: 10.3390/insects14070600 (PMC10380217; doi:10.3390/insects14070600)
Supplement: Supplementary file 1 [file insects-14-00600-s001.zip]

Archive with 6 entries (6 files):
- Figure S1.jpg
- File S1.nexus
- File S2.pdf
- Table S1.pdf
- Table S2.pdf
- Table S3.pdf
