# Supplementary material for: Tribe Acalyptaini (Hemiptera: Tingidae: Tinginae) Revisited: Can Apomorphies in Secondary and Tertiary Structures of 18S rRNA Length-Variable Regions (LVRs) Support Tribe Validity?
Source: Insects. 2023 Jul 3;14(7):600. doi: 10.3390/insects14070600 (PMC10380217; doi:10.3390/insects14070600)
Supplement: Supplementary file 1 [file insects-14-00600-s001.zip › File S1.nexus]

#NEXUS
[ TITLE ]
BEGIN TAXA;
       DIMENSIONS NTAX=22;
       TAXLABELS
             Acalypta_miyamotoi
             Acalypta_sauteri
             Adelphocoris_lineolatus
             Cantacader_lethierryi
             Copium_clavicorne
             Corythucha_ciliata
             Derephysia_foliacea
             Dictyla_humuli
             Dictyonota_strichnocera
             Kalama_tricornis
             Lasiacantha_capucina_capucina
             Lygus_hesperus
             Metasalis_populi
             Nabis_sinicus
             Nobarnus_signatus
             Oncochila_scapularis
             Physatocheila_fieberi
             Pseudacysta_perseae
             Pseudophatnoma_laosana
             Stephanitis_nashi_nashi
             Stephanitis_takeyai
             Tingis_matsumurai
;
END;
BEGIN CHARACTERS;
       DIMENSIONS NCHAR=1931;
       FORMAT MISSING=? GAP=- MATCHCHAR=. datatype=nucleotide;
MATRIX

Acalypta_miyamotoi               GTAGTCATATGCTTGTCTCAAAGCTTAAGCCATGCAAGTCTCAGTACAAACTTTTTATGAAGTGAAACCGCAAAAGGCTCAGTAAACCAGTTTTAATTTACTAGAGTAAACGAGACTGAC-GTGGATAACTGTGGTAATTCTAGAGCTAATACATGCAA-CACAATCCTGACCATCC--ACTGGGAAGGATGCTTTTATTGGACCAAGACCAATCGCTTGGGC--TTTCGGGCTCAGGCGT-TGACTTGATGACTCTAGATAACACTTCAGATCGTATGGTCTCCGAGCTGGCGACCTATCTTTCAAATGCCTGACTTATCAACTGTCGATGGTAGACTCTATGTCTACCATGGCTCTTACGGGTAACGGGGAATCAGGGTTCGATTCCGGAGAGGGAGCCTGAGAAACGGCTAC-CACATCCAAGGAAGGCAGCAGGCACGCAAATTACCCACTCCCGGCACGGGGAGGTAGTGACAAAAAATAACGATGCGGGACTCTTTTGAGGCCCCGTAATCGGAATGAGTACACTTTAAATCCTTTAACGATAATCAATTAGAGGGCAAGTCTGGTGCCAGCAGCCGCGGTAATTCCAGCTCTAATAGCGTATATTAAAGTTGTTGCGGTTAAAAAGCTCGTAGTTGGTTCTGCGTGCCACGCTGTCGGTTCGCCGCCTGACGGTGTAACTGGCATGTCGTGGCATGTCCTGTCGGTGGCGAACTAGGGCCACACTCGTTTTCCC-CACTTGGGCTTAGGTTCGGG-TGTGTGGAGCGATGTGGTCACTCG-------GTTCGCCGGCTCTATCCTGCCGCGGTGCTTTTAACCAAGTGTCGAGGTAGGCCGACACGTTTACTTTGAACAAATTAGAGTGCTCAAAGCAGGCTTAAATCTCTGCCTGAATAGTGGTGCATGGAATAATGGAACAGGACCTTGGTTCTATTCTGTTGG-TCTCCGGAACACAAGGTAATGATCAATGTGGACAGGCGGGGGCATTCGTATTGCGACGTTAGAGGTGAAATTCTTGGATCGTCGCAAGACGCACTAGAGCGAAAGCATTTGCCAAGTATGTCTTAATTGATCAAGAACGAAAGTTAGAGGTTCGAAGGCGATCAGATACCGCCCTAGTTCTAACCATAAACGATGCCAGCCAGCGATCCGCCGACGTTCCTCCGATGACTCGGCGGGGAGCTTCTTCCCGGGAAACCAAAGCTTTTGGGTTCCGGGGGAAGTATGGTTGCAAAGCTGAAACTTAAAGGAATTGACGGAAGGGCACCACCAGGAGTGGAGCCTGCGGCTTAATTTGACTCAACACGGGAAACCTCACCAGGTCAGGACATTGGAAGGATTGACAGATTGATAGCTCTTTCTTGATTCAGTGGTTAGTGGTGCATGGCCGTTCTTAGTTGGTGGATCGATTTGTCTGGTTAATTCCGATAACGAACGAGACTCTAGCCTATTAACTAGGCGTTT-CCGGTATCGATGCTACCGGCGATACTTATTCTTCTTAAGGGGACAGGCGGCTTCCAGCCGCACGAAATTGAGCAATAACAGGTCTGTGATGCCCTTAGATGTCCTGGGCCGCACGCGCGCTACACTGAAAGAATCAGCGTGTGC-CTCCCTGGTCCGATAGGGCCGGGCAACCCGCTGAACCTCTTTCGTGCTAGGAATTGGGGCTTGCAATTGTTCCCCATGAACGAGGAATTCCCAGTAAGCGCGAGTCATAAGCTCGCGTTGATTACGTCCCTGCCCTTTGTACACACCGCCCGTCGCTACTACCGATTGAATGATTTAGTGAGGTCTTCGGACCGACGGTAAGCGATGCCG--TTCACTCGGTATCGATGTACGTTGGGAAGATGACCAAACTTGATCATTTAGAGGAAGTAAAAGTCGTAACAAGGTTTCCGTAGGTGAACCT-CCGGA
Acalypta_sauteri                 GTAGTCATATGCTTGTCTCAAAGCTTAAGCCATGCAAGTCTCAGTACAAACTTTTTATGAAGTGAAACCGCAAAAGGCTCAGTAAACCAGTTTTAATTTACTAGAGTAAACGAGACTGAC-GTGGATAACTGTGGTAATTCTAGAGCTAATACATGCAA-CACAATCCTGACCATCC--ACTGGGAAGGATGCTTTTATTGGACCAAGACCAATCGCTTGGGC--TTTCGGGCTCAGGCGT-TGACTTGATGACTCTAGATAACACTTCAGATCGTATGGTCTCCGAGCTGGCGACCTATCTTTCAAATGCCTGACTTATCAACTGTCGATGGTAGACTCTATGTCTACCATGGCTCTTACGGGTAACGGGGAATCAGGGTTCGATTCCGGAGAGGGAGCCTGAGAAACGGCTAC-CACATCCAAGGAAGGCAGCAGGCACGCAAATTACCCACTCCCGGCACGGGGAGGTAGTGACAAAAAATAACGATGCGGGACTCTTTTGAGGCCCCGTAATCGGAATGAGTACACTTTAAATCCTTTAACGATAATCAATTAGAGGGCAAGTCTGGTGCCAGCAGCCGCGGTAATTCCAGCTCTAATAGCGTATATTAAAGTTGTTGCGGTTAAAAAGCTCGTAGTTGGTTCTGCGTGCCACGCTGTCGGTTCGCCGCCTGACGGTGTAACTGGCATGTCGTGGCATGTCCTGTCGGTGGCGAACTAGGGCCACACTCGTTTTCCC-CACTTGGGCTTAGGTTCGGG-TGTGTGGAGCGATGTGGTCACTCG-------GTTCGCCGGCTCTATCCTGCCGCGGTGCTTTTAACCAAGTGTCGAGGTAGGCCGACACGTTTACTTTGAACAAATTAGAGTGCTCAAAGCAGCCTTAAATCTCTGCCTGAATAGTGGTGCATGGAATAATGGAACAGGACCTTGGTTCTATTCTGTTGG-TCTCCGGAACACAAGGTAATGATCAATGTGGACAGGCGGGGGCATTCGTATTGCGACGTTAGAGGTGAAATTCTTGGATCGTCGCAAGACGCACTAGAGCGAAAGCATTTGCCAAGTATGTCTTAATTGATCAAGAACGAAAGTTAGAGGTTCGAAGGCGATCAGATACCGCCCTAGTTCTAACCATAAACGATGCCAGCCAGCGATCCGCCGACGTTCCTCCGATGACTCGGCGGGGAGCTTCTTCCCGGGAAACCAAAGCTTTTGGGTTCCGGGGGAAGTATGGTTGCAAAGCTGAAACTTAAAGGAATTGACGGAAGGGCACCACCAGGAGTGGAGCCTGCGGCTTAATTTGACTCAACACGGGAAACCTCACCAGGTCAGGACATTGGAAGGATTGACAGATTGATAGCTCTTTCTTGATTCAGTGGTTAGTGGTGCATGGCCGTTCTTAGTTGGTGGATCGATTTGTCTGGTTAATTCCGATAACGAACGAGACTCTAGCCTATTAACTAGGCGTTT-CCGGTATCGATGCTACCGGCGATACTTATTCTTCTTAAGGGGACAGGCGGCTTCCAGCCGCACGAAATTGAGCAATAACAGGTCTGTGATGCCCTTAGATGTCCTGGGCCGCACGCGCGCTACACTGAAAGAATCAGCGTGTGC-CTCCCTGGTCCGATAGGGCCGGGCAACCCGCTGAACCTCTTTCGTGCTAGGAATTGGGGCTTGCAATTGTTCCCCATGAACGAGGAATTCCCAGTAAGCGCGAGTCATAAGCTCGCGTTGATTACGTCCCTGCCCTTTGTACACACCGCCCGTCGCTACTACCGATTGAATGATTTAGTGAGGTCTTCGGACCGACGGTAAGCGATGCCG--TTCACTCGGTATCGATGTACGTTGGGAAGATGACCAAACTTGATCATTTAGAGGAAGTAAAAGTCGTAACAAGGTTTCCGTAGGTGAACCT-CCGGA
Adelphocoris_lineolatus          GTAGTCATATGCTTGTCTCAAAGCTTAAGCCATGCAAGTCTCAGTACAAACTGTAT-TAAAGTGAAACCGCAAAAGGCTCAGTAAACCAGTCATGATTCACTCGAGTATACATGACTGTCTTTGGATAACTGTGGTAATCCTAGAGCTAATACATGCAA-CCAAGTCCCGACCAGTCTGACTGGGAAGGACGCTTTTATTAGATCAAGACCAATCGCCCGGCT-------CGTCCGGGCGT-TGCCTTGGTGACTCTAGGTAACACATCAGATCGCATGGTCTCAGCACCGGCGACTTATCCTTCAAATGCCTGACTTATCAACTGTCGATGGTAGACTCCATGTCTACCATGGTTGTTACGGGTAACGGGGAATCAGGGTTCGATTCCGGAGAGGGAGCCTGAGAAACGGCTAC-CACATCCAAGGAAGGCAGCAGGCACGCAAATTACCCACTCCCGGCACGGGGAGGTAGTGACAAAAAATAACGATACGGGACTCTTATGAGGCCCCGTAATCGGAATGAGTACACTTTAAATCCTTTAACAAGGATCCATTGAAGGGCAAGTCTGGTGCCAGCAGCCGCGGTAATTCCAGCTTCAATAGCGTATATTAAAGTTGTTGCGGTTAAAAAGCTCGTAGTTGGTTCTGCGTGCTACGCTGTCGGTTCGCCGCCTGCCGGTGTAACTGGCATGCCGTGGCATGTCCTGCCGGTGGCGTGCGGGAGCCTTGCCAGGTGAC---GGCCCGGGTTCGCTC---GGTGCCGTAGGCCGGAG-GTCCAACCC-------GTGCGCCTACTCTATCCTACCTAGGTGCTCTTCACCGAGTGTCGAGGTAGGCCGGTACGTTTACTTTGAACAAATTAGATTGCTCAAAGCAGGCTGAAATCTCTGCCTGAATAGTGGTGCATGGAATAATAAAACAGGACCTTGGTTCTATTTTGTTGGTTCTTAGGAACACAAGGTAATGATCAATACGGACAGGCGGGGGCATTCGTATTGCGACGTTAGAGGTGAAATTCTTGGATCGTCGCAAGACGCACAAGAGCGAAAGCATTTGCCAAGTATGTCTTGATTGATCAAGAACGAAAGTTAGAGGTTCGAAGGCGATCAGATACCGCCCTAGTTCTAACCATAAACGATGCCAGCCAGCGATCCGCCGATGTTCCTCCGATGACTCGGCGGGGAGCTTCTTCCCGGGAAACCAAAGCTTTTGGGTTCCGGGGGAAGTATGGTTGCAAAGCTGAAACTTAAAGGAATTGACGGAAGGGCACCACCAGGAGTGGAGCCTGCGGCTTAATTTGACTCAACACGGGAAACCTCACCAGGCCAGGACATTGGAAGGATTGACAGATTGATAGCTCTTTCTTGATTCAGTGGGTAGTGGTGCATGGCCGTTCTTAGTTGGTGGATCGATTTGTCTGGTTAATTCCGATAACGAACGAGACTCTAGCCTATTAACTAGGCGTTTTCCGGTGTCCCCGCCACCGGCGACAATCATTCTTCTTAAGGGGACAGGCGGCTTATAGCCGCACGAGATTGAGCAATAACAGGTCTGTGATGCCCTTAGATGTCCTGGGCCGCACGCGCGCTACACTGAAGGAATCAGCGTGTGC-CTCCCAGA-CCGAAAGGCCCGGGTAATCCGCTGAACCTCCTGCGTGCTAGGAATTGGGGCTTGCAATTGTTCCCCATGAACGAGGAATTCCCAGTAAGCGCGAGTCATAAGCTCGCGTTGATTACGTCCCTGCCCTTTGTACACACCGCCCGTCGCTACTACCGATTGAATGATTTAGTGAGGTCTTCGGACTGGCGGTAATCCCTATCGACTT--GTCGGTATCGATGAACGCTGGAAAGATGACCAAACTTGATCATTTAGAGGAAGTAAAAGTCGTAACAAGGTTTCCGTAGGTGAACCT-GCGGA
Cantacader_lethierryi            GTAGTCATATGCTTGTCTCAAAGCTTAAGCCATGCAAGTCTCAGTACAAACTGTATAT-CAGTGAAACCGCAAAAGGCTCAGTAAACCAGTTTTAATTTACTAGAGTAAGGGTGACTGTC-GTGGATAACTGTGGTAATTCTAGAGCTAATACATGCAA-CACAGTCCCGACCATTT--ACTGGGAAGGACGCTTTTATTGGATCAAGACCAATCGCCTGGGC---TTCTAGCTTAGGCGT-TTACTTGATGACTCTAGATAACACTTCAGATCGTATGGTCCTTGTACTGGCGACCTATCTTTCAAATGCCTGACTTATCAACTGTCGATGGTAGACTCTGTGTCTACCATGGCTCTTACGGGTAACGGGGAATCAGGGTTCGATTCCGGAGAGGGAGCCTGAGAGACGGCTACTCACATCTAAGGAAGGCAGCAGGCACGCAAATTACCCACTCCCGGCACGGGGAGGTAGTGACAAAAAATAACGATACGGGACTCTTATGAGGCCCCGTAATCGGAATGAGTACACTTTAAATCCTTTAACGAGGATCCATTGGAGGGCAAGTCTGGTGCCAGCAGCCGCGGTAATTCCAGCTCCAATAGCGTATATTAAAGTTGTTGCGGTTAAAAAGCTCGTAGTTGGTTCTGCGTGGCACGCTGTCGGTTCGCCGCCTGCCGGTGTAACTGGCATGTCGTGTCATGTCCTGTCGGTGGCGGTCTAATGCCGCGC-----------CGCCTGACTTCGGT-----------TGGCGTCGTGTGTTT--TTA-------GGCCGCCGGCTCTATCCTACCGCGGTGCTCTTCACCGAGTGTCGAGGTAGGCCGACACGTTTACTTTGAACAAATTAGAGTGCTCAAAGCAGGCTCAAATCTCTGCCTGAATAGTGGTGCATGGAATAATGGAACAGGACCTTGGTTCTATTCTGTTGG-TCTCCGGAACACAAGGTAATGATCAATGTGGACAGGCGGGGGCATTCGTATTGCGACGTTAGAGGTGAAATTCTTGGATCGTCGCAAGACGCACTAGAGCGAAAGCATTTGCCAAGTATGTCTTAATTGATCAAGAACGAAAGTTAGAGGTTCGAAGGCGATCAGATACCGCCCTAGTTCTAACCATAAACGATGCCAGCCAGCGATCCGCCGATGTTCCTCCGATGACTCGGCGGGGAGCTTCTCCCCGGGAAACCAAAGCTTTTGGGTTCCGGGGGAAGTATGGTTGCAAAGCTGAAACTTAAAGGAATTGACGGAAGGGCACCACCAGGAGTGGAGCCTGCGGCTTAATTTGACTCAACACGGGAAACCTCACCAGGTCAGGACATTGGAAGGATTGACAGATTGATAGCTCTTTCTTGATTCAGTGGGTAGTGGTGCATGGCCGTTCTTAGTTGGTGGATCGATTTGTCTGGTTAATTCCGATAACGAACGAGACTCTAGCCTATTAACTAGGCGTTT-CCGGTATCGATGCTACCGGCGAAACTTATTCTTCTTAAGGGGACAGGCGGCTTTTAGCCGCACGAGATTGAGCAATAACAGGTCTGTGATGCCCTTAGATGTCCTGGGCCGCACGCGCGCTACACTGAAAGAATCAGCGTGTGC-CTCCCTGG-CCGATAGGTCCGGGTAACCCGCTGAACCTCTTTCGTGCTAGGAATTGGGGCTTGCAATTGTTCCCCATGAACGAGGAATTCCCAGTAAGCGCGAGTCATAAGCTCGCGTTGATTACGTCCCTGCCCTTTGTACACACCGCCCGTCGCTACTACCGATTGAATGATTTAGTGAGGTCTTCGGACCGGCGGTAAGCGTTGCCGATTT--ATCGGCATCGGTGAACGCTAGAAAGATGACCAAACTTGATCATTTAGAGGAAGTAAAAGTCGTAACAAGGTTTCCGTAGGTGAACCT-GCGGG
Copium_clavicorne                GTAGTCCGATCCTTGTCTCAAAGCTTAAGCCATGC-AGTCTCAGTACAAACTTTTTATGAAGTGAAACCGCAAAAGGCTCAGTAAACCAGTTTTAATTTACTAGAGTAAACGAGACTGAC-GTGGATAACTGTGGTAATTCTAGAGCTAATACATGCAA-CACAATCCTGACCATTC--ACTGGGAAGGATGCTTTTATTGGACCAAGACCAATCGCTTGGGC--TTTCGGGCTCAGGCGT-TGACTTGATGACTCTAGATAACACTTCAGATCGTATGGTCTCCGAGCTGGCGACCTATCTTTCAAATGCCTGACTTATCAACTGTCGATGGTAGACTCTATGTCTACCATGGCTCTTACGGGTAACGGGGAATCAGGGTTCGATTCCGGAGAGGGAGCCTGAGAAACGGCTAC-CACATCCAAGGAAGGCAGCAGGCACGCAAATTACCCACTCCCGGCACGGGGAGGTAGTGACAAAAAATAACGATGCGGGACTCTTATGAGGCCCCGTAATCGGAATGAGTACACTTTAAATCCTTTAACGATAATCAATTAGAGGGCAAGTCTGGTGCCAGCAGCCGCGGTAATTCCAGCTCTAATAGCGTATATTAAAGTTGTTGCGGTTAAAAAGCTCGTAGTTGGTTCTGCGTGCCACGCTGTCGGTTCATCGCCTGACGATGTAACTGGCATGTCGTGGCATGTCCTGTCGGTGGCGAACTAGGGCCACACTCGTCTTCCT-CATTCGGGCTT-GTCTCGGG-TGTGTGACGCGGTGTGGTCACTTG-------GTTCGCCGGCTCTATCCTGCCGCGGTGCTTTTAACCAAGTGTCGAGGTAGGCCGACACGTTTACTTTGAACAAATTAGAGTGCTCAAAGCAGGCTTAAATCTCTGCCTGAATAGTGGTGCATGGAATAATGGAACAGGACCTTGGTTCTATTCTGTTGG-TCTCCGGAACACAAGGTAATGATCAATGTGGACAGGCGGGGGCATTCGTATTGCGACGTTAGAGGTGAAATTCTTGGATCGTCGCAAGACGCACTAGAGCGAAAGCATTTGCCAAGTATGTCTTAATTGATCAAGAACGAAAGTTAGAGGTTCGAAGGCGATCAGATACCGCCCTAGTTCTAACCATAAACGATGCCAGCCAGCGATCCGCCGACGTTCCTCCGATGACTCGGCGGGGAGCTTCTTCCCGGGAAACCAAAGCTTTTGGGTTCCGGGGGAAGTATGGTTGCAAAGCTGAAACTTAAAGGAATTGACGGAAGGGCACCACCAGGAGTGGAGCCTGCGGCTTAATTTGACTCAACACGGGAAACCTCACCAGGTCAGGACATTGGAAGGATTGACAGATTGATAGCTCTTTCTTGATTCAGTGGTTAGTGGTGCATGGCCGTTCTTAGTTGGTGGATCGATTTGTCTGGTTAATTCCGATAACGAACGAGACTCTAGCCTATTAACTAGGCGTTT-CCGGTATCGATGCTACCGGCGATACTTATTCTTCTTAAGGGGACAGGCGGCTTCCAGCCGCACGAAATTGAGCAATAACAGGTCTGTGATGCCCTTAGATGTCCTGGGCCGCACGCGCGCTACACTGAAAGAATCAGCGTGTGC-CTCCCTGGTCCGATAGGGCCGGGTAACCCGCTGAACCTCTTTCGTGCTAGGAATTGGGGCTTGCAATTGTTCCCCATGAACGAGGAATTCCCAGTAAGCGCGAGTCATAAGCTCGCGTTGATTACGTCCCTGCCCTTTGTACACACCGCCCGTCGCTACTACCGATTGAATGATTTAGTGAGGTCTTCGGACCGACGGTAAGCGATGCCGCCTCCATACGGTATCGATGTACGTTGGGAAGATGACCAAACTTGATCATTTAGAGGAAGTAAAAGTCGTAACAAGGTTTCCGTAGGTGAACCT-GCGGA
Corythucha_ciliata               GTAGTCATATGCTTGTCTCAAAGCTTAAGCCATGCAAGTCTCAGTACAAACTTTTTATGAAGTGAAACCGCAAAAGGCTCAGTAAACCAGTTTTAATTTACTAGAGTAAACGAGACTGAC-GTGGATAACTGTGGTAATTCTAGAGCTAATACATGCAA-CACAATCCTGACCATTC--ACTGGGAAGGATGCTTTTATTGGACCAAGACCAATCGCTTGGGCTCTTCCGGGCTCAGGCGT-TGACTTGATGACTCTAGATAACACTTCAGATCGTATGGTCACCGAGCTGGCGACCTATCTTTCAAATGCCTGACATATCAACTGTCGATGGTAGACTCTATGTCTACCATGGCTCTTACGGGTAACAGGGAATCAGGGTTCGATTCCGGAGAGGGAGCCTGAGAAACGGCTAC-CACATCCAAGGAAGGCAGCAGGCACGCAAATTACCCACTCCCGGCACGGGGAGGTAGTGACAAAAAATAACGATGCGGGACTCTTTTGAGGCCCCGTAATCGGAATGAGTACACTTTAAATCCTTTAACGATAATCAATTAGAGGGCAAGTCTGGTGCCAGCAGCCGCGGTAATTCCAGCTCTAATAGCGTATATTAAAGTTGTTGCGGTTAAAAAGCTCGTAGTTGGTTCTGCGTGCCACGCTGTCGGTTCGCCGCCTGACGGTGTAACTGGCATGTCGTGGCATGTCCTGTCGGTGGCGAACTGGGGCCACATTCGTTTTCCC-CATTCGGGCTT-GTCTCGGG-TGTGTGGAGCGGTGTGGTCACTTG-------GTTCGCCGGCTCTATCCTGCCGCGGTGCTTTTAACCAAGTGTCGAGGTAGGCCGACACGTTTACTTTGAACAAATTAGAGTGCTCAAAGCAGGCTTAAATCTCTGCCTGAATAGTGGTGCATGGAATAATGGAACAGGACCTTGGTTCTATTCTGTTGG-TCTCCGGAACACAAGGTAATGATCAATGTGGACAGGCGGGGGCATTCGTATTGCGACGTTAGAGGTGAAATTCTTGGATCGTCGCAAGACGCACTAGAGCGAAAGCATTTGCCAAGTATGTCTTAATTGATCAAGAACGAAAGTTAGAGGTTCGAAGGCGATCAGATACCGCCCTAGTTCTAACCATAAACGATGCCAGCCAGTGATCCGCCGACGTTCCTCCGATGACTCGGCGGGGAGCTTCTTCCCGGGAAACCAAAGCTTTTGGGTTCCGGGGGAAGTATGGTTGCAAAGCTGAAACTTAAAGGAATTGACGGAAGGGCACCACCAGGAGTGGAGCCTGCGGCTTAATTTGACTCAACACGGGAAACCTCACCAGGTCAGGACATTGGAAGGATTGACAGATTGATAGCTCTTTCTTGATTCAGTGGTTAGTGGTGCATGGCCGTTCTTAGTTGGTGGATCGATTTGTCTGGTTAATTCCGATAACGAACGAGACTCTAGCCTATTAACTAGGCGTTT-CCGGTATCGATGCTACCGGCGATACTTATTCTTCTTAAGGGGACAGGCGGCTTCCAGCCGCACGAAATTGAGCAATAACAGGTCTGTGATGCCCTTAGATGTCCTGGGCCGCACGCGCGCTACACTGAAAGAATCAGCGTGTGC-CTCCCTGGTCCGATAGGGCCGGGCAACCCGCTGAACCTCTTTCGTGCTAGGAATTGGGGCTTGCAATTGTTCCCCATGAACGAGGAATTCCCAGTAAGCGCGAGTCATAAGCTCGCGTTGATTACGTCCCTGCCCTTTGTACACACCGCCCGTCGCTACTACCGATTGAATGATTTAGTGAGGTCTTCGGACCGACGGTAAGCGATGCCGCCTCCATACGGTATCGATGTACGTTGGGAAGATGACCAAACTTGATCATTTAGAGGAAGTAAAAGTCGTAACAAGGTTTCCGTAGGTGAACCT-GCGGA
Derephysia_foliacea              GTAGTCATATGCTTGTCTCAAAGCTTAAGCCATGCAAGTCTCAGTACAAACTTTTTATGAAGTGAAACCGCAAAAGGCTCAGTAAACCAGTTTTAATTTACTAGAGTAAACGAGACTGAC-GTGGATAACTGTGGTAATTCTAGAGCTAATACATGCAA-CACAATCCTGACCATCC--ACTGGGAAGGATGCTTTTATTGGACCAAGACCAATCGCTTGGGC--TTTCGGGCTCAGGCGT-TGACTTGATGACTCTAGATAACACTTCAGATCGTATGGTCTCCGAGCTGGCGACCTATCTTTCAAATGCCTGACTTATCAACTGTCGATGGTAGACTCTATGTCTACCATGGCTCTTACGGGTAACGGGGAATCAGGGTTCGATTCCGGAGAGGGAGCCTGAGAAACGGCTAC-CACATCCAAGGAAGGCAGCAGGCACGCAAATTACCCACTCCCGGCACGGGGAGGTAGTGACAAAAAATAACGATGCGGGACTCTTTTGAGGCCCCGTAATCGGAATGAGTACACTTTAAATCCTTTAACGATAATCAATTAGAGGGCAAGTCTGGTGCCAGCAGCCGCGGTAATTCCAGCTCTAATAGCGTATATTAAAGTTGTTGCGGTTAAAAAGCTCGTAGTTGGTTCTGCGTGCCACGCTGTCGGTTCGCCGCCTGACGGTGTAACTGGCATGTCGTGGCATGTCCTGTCGGTGGCGAACTAGGGCCACACTCGTTTTCCC-CACTCGTGCTTAGTCTCGGG-TGCGTGGAGCGGTGCGGTCACTTG-------GTTCGCCGGCTCTATCCTGCCGCGGTGCTTTTAACCAAGTGTCGAGGTAGGCCGACACGTTTACTTTGAACAAATTAGAGTGCTCAAAGCAGGCTTAAATCTCTGCCTGAATAGTGGTGCATGGAATAATGGAACAGGACCTTGGTTCTATTCTGTTGG-TCTCCGGAACACAAGGTAATGATCAATGTGGACAGGCGGGGGCATTCGTATTGCGACGTTAGAGGTGAAATTCTTGGATCGTCGCAAGACGCACTAGAGCGAAAGCATTTGCCAAGTATGTCTTAATTGATCAAGAACGAAAGTTAGAGGTTCGAAGGCGATCAGATACCGCCCTAGTTCTAACCATAAACGATGCCAGCCAGCGATCCGCCGACGTTCCTCCGATGACTCGGCGGGGAGCTTCTTCCCGGGAAACCAAAGCTTTTGGGTTCCGGGGGAAGTATGGTTGCAAAGCTGAAACTTAAAGGAATTGACGGAAGGGCACCACCAGGAGTGGAGCCTGCGGCTTAATTTGACTCAACACGGGAAACCTCACCAGGTCAGGACATTGGAAGGATTGACAGATTGATAGCTCTTTCTTGATTCAGTGGTTAGTGGTGCATGGCCGTTCTTAGTTGGTGGATCGATTTGTCTGGTTAATTCCGATAACGAACGAGACTCTAGCCTATTAACTAGGCGTTT-CCGGTATCGATGCTACCGGCGATACTTATTCTTCTTAAGGGGACAGGCGGCTTCCAGCCGCACGAAATTGAGCAATAACAGGTCTGTGATGCCCTTAGATGTCCTGGGCCGCACGCGCGCTACACTGAAAGAATCAGCGTGTGC-CTCCCTGGTCCGATAGGGCCGGGCAACCCGCTGAACCTCTTTCGTGCTAGGAATTGGGGCTTGCAATTGTTCCCCATGAACGAGGAATTCCCAGTAAGCGCGAGTCATAAGCTCGCGTTGATTACGTCCCTGCCCTTTGTACACACCGCCCGTCGCTACTACCGATTGAATGATTTAGTGAGGTCTTCGGACCGACGGTAAGCGATACTG--TTCACTCGGTATCGATGTACGTTGGGAAGATGACCAAACTTGATCATTTAGAGGAAGTAAAAGTCGTAACAAGGTTTCCGTAGGTGAACCT-GCGGA
Dictyla_humuli                   GTAGTCATATGCATGTCTCAAAGCTTAAGCCATGCAAGTCTCAGTACAAACTTTTTATGAAGTGAAACCGCAAAAGGCTCAGTAAACCAGTTTTAATTTACTAGAGTAAACGAGACTGAC-GTGGATAACTGTGGTAATTCTAGAGCTAATACATGCAA-CACAATCCTGACCATTC--ACTGGGAAGGATGCTTTTATTGGACCAAGACCAATCGCTTGAGC--TTTCGGGCTCAAGCGT-TGACTTGATGACTCTAGATAACACTTCAGATCGTATGGTCACCGAGCTGGCGACCTATCTTTCAAATGCCTGACTTATCAACTGTCGATGGTAGACTCTATGTCTACCATGGCTCTTACGGGTAACGGGGAATCAGGGTTCGATTCCGGAGAGGGAGCCTGAGAAACGGCTAC-CACATCCAAGGAAGGCAGCAGGCACGCAAATTACCCACTCCCGGCACGGGGAGGTAGTGACAAAAAATAACGATGCGGGACTCTTATGAGGCTCCGTAATCGGAATGAGTACACTTTAAATCCTTTAACGATAATCAATTAGAGGGCAAGTCTGGTGCCAGCAGCCGCGGTAATTCCAGCTCTAATAGCGTATATTAAAGTTGTTGCGGTTAAAAAGCTCGTAGTTGGTTCTGCGTGCCACGCTGTCGGTGCGCCGCCTGACGGTGTAACTGGCATGTAGTGGCATGTCCTGTCGGTGGCGAACTAGGGCTACACTCGTTTTCCC-CACCCAGGCTCGCTTGTGG--TGTGTGGAGCGGTGTGGTCACTTG-------GTTCGCCGGCTCTATCCTGCCGCGGTGCTTTTAACCAAGTGTCGAGGTAGGCCGACACGTTTACTTTGAACAAATTAGAGTGCTCAAAGCAGGCTTAAATCTCTGCCTGAATAGTGGTGCATGGAATAATGGAACAGGACCTTGGTTCTATTCTGTTGG-TCTCCGGAACACAAGGTAATGATCAATGTGGACAGGCGGGGGCATTCGTATTGCGACGTTAGAGGTGAAATTCTTGGATCGTCGCAAGACGCACTAGAGCGAAAGCATTTGCCAAGTATGTCTTAATTGATCAAGAACGAAAGTTAGAGGTTCGAAGGCGATCAGATACCGCCCTAGTTCTAACCATAAACGATGCCAGCCAGCGATCCGCCGACGTTCCTCCGATGACTCGGCGGGGAGCTTCTTCCCGGGAAACCAAAGCTTTTGGGTTCCGGGGGAAGTATGGTTGCAAAGCTGAAACTTAAAGGAATTGACGGAAGGGCACCACCAGGAGTGGAGCCTGCGGCTTAATTTGACTCAACACGGGAAACCTCACCAGGTCAGGACATTGGAAGGATTGACAGATTGATAGCTCTTTCTTGATTCAGTGGTTAGTGGTGCATGGCCGTTCTTAGTTGGTGGATCGATTTGTCTGGTTAATTCCGATAACGAACGAGACTCTAGCCTATTAACTAGGCGTTT-CCGGTATCGATGCTACCGGCGATACTTATTCTTCTTAAGGGGACAGGCGGCTTCCAGCCGCACGAAATTGAGCAATAACAGGTCTGTGATGCCCTTAGATGTCCTGGGCCGCACGCGCGCTACACTGAAAGAATCAGCGTGTGT-CTCCCTGGTCCGATAGGATCGGGTAACCCGCTGAACCTCTTTCGTGCTAGGAATTGGGGCTTGCAATTGTTCCCCATGAACGAGGAATTCCCAGTAAGCGCGAGTCATAAGCTCGCGTTGATTACGTCCCTGCCCTTTGTACACACCGCCCGTCGCTACTACCGATTGAATGATTTAGTGAGGTCTTCGGACCGACGGTAAGCGATGCCGCCTCCATACGGTATCGATGTACGTTGGGAAGATGACCAAACTTGATCATTTAGAGGAAGTAAAAGTCGTAACAAGGTTTCCGTACGTGAACTC-GGGAA
Dictyonota_strichnocera          GTAGTCATATGCTTGTCTCAAAGCTTAAGCCATGCAAGTCTCAGTACAAACTTTTTATGAAGTGAAACCGCAAAAGGCTCAGTAAACCAGTTTTAATTTACTAGAGTAAACGAGACTGAC-GTGGATAACTGTGGTAATTCTAGAGCTAATACATGCAA-CACAATCCTGACCATTC--ACTGGGAAGGATGCTTTTATTGGACCAAGACCAATCGCTTGGGC--TTTCGGGCTCAGGCGT-TGACTTGATGACTCTAGATAACACTTCAGATCGTATGGTCTCCGAGCTGGCGACCTATCTTTCAAATGCCTGACTTATCAACTGTCGATGGTAGACTCTATGTCTACCATGGTTCTTACGGGTAACGGGGAATCAGGGTTCGATTCCGGAGAGGGAGCCTGAGAAACGGCTAC-CACATCCAAGGAAGGCAGCAGGCACGCAAATTACCCACTCCCGGCACGGGGAGGTAGTGACAAAAAATAACGATGCGGGACTCTTTTGAGGCCCCGTAATCGGAATGAGTACACTTTAAATCCTTTAACGATAATCAATTAGAGGGCAAGTCTGGTGCCAGCAGCCGCGGTAATTCCAGCTCTAATAGCGTATATTAAAGTTGTTGCGGTTAAAAAGCTCGTAGTTGGTTCTGCGTGCCACGCTGTCGGTTCGCCGCCTGACGGTGTAACTGGCATGTCGTGGCATGTCCTGTCGGTGGCGAACTAGGGCTACACTCGTTTTCCCTCACTCGTGCTT-GTCTCGGG-TGTGTGGAGCGGTGTGGTCACTTG-------GTTCGCCGGCTCTATCCTGCCGCGGTGCTTTTAAACGAGTGTCGAGGTAGGCCGACACGTTTACTTTGAACAAATTAGAGTGCTCAAAGCAGGCTTAAATCTCTGCCTGAATAGTGGTGCATGGAATAATGGAACAGGACCTTGGTTCTATTCTGTTGG-TCTCCGGAACACAAGGTAATGATCAATGTGGACAGGCGGGGGCATTCGTATTGCGACGTTAGAGGTGAAATTCTTGGATCGTCGCAAGACGCACTAGACAGAAAGCATTTGCCAAGTATGTCTTAATTGATCAAGAACGAAAGTTAGAGGTTCGAAGGCGATCAGATACCGCCCTAGTTCTAACCATAAACGATGCCAGCCAGCGATCCGCCGACGTTCCTCCGATGACTCGGCGGGGAGCTTCTTCCCGGGAAACCAAAGCTTTTGGGTTCCGGGGGAAGTATGGTTGCAAAGCTGAAACTTAAAGGAATTGACGGAAGGGCACCACCAGGAGTGGAGCCTGCGGCTTAATTTGACTCAACACGGGAAACCTCACCAGGTCAGGACATTGGAAGGATTGACAGATTGATAGCTCTTTCTTGATTCAGTGGTTAGTGGTGCATGGCCGTTCTTAGTTGGTGGATCGATTTGTCTGGTTAATTCCGATAACGAACGAGACTCTAGCCTATTAACTAGGCGTTT-CCGGTATCGATGCTACCGGCGATACTTATTCTTCTTAAGGGGACAGGCGGCTTCCAGCCGCACGAAATTGAGCAATAACAGGTCTGTGATGCCCTTAGATGTCCTGGGCCGCACGCGCGCTACACTGAAAGAATCAGCGTGTGC-CTCCCTGGTCCGATAGGGCCGGGCAACCCGCTGAACCTCTTTCGTGCTAGGAATTGGGGCTTGCAATTGTTCCCCATGAACGAGGAATTCCCAGTAAGCGCGAGTCATAAGCTCGCGTTGATTACGTCCCTGCCCTTTGTACACACCGCCCGTCGCTACTACCGATTGAATGATTTAGTGAGGTCTTCGGACCGACGGTAAGCGATGCCG--TTCACTCGGTATCGATGTACGTTGGGAAGATGACCAAACTTGATCATTTAGAGGAAGTAAAAGTCGTAACAAGGTTTCCGTAGGTGACCCT-GCGGA
Kalama_tricornis                 GTAGTCATATGCTTGTCTCAAAGCTTAAGCCATGCAAGTCTCAGTACAAACTTTTTATGAAGTGAAACCGCAAAAGGCTCAGTAAACCAGTTTTAATTTACTAGAGTAAACAAGACTGAC-GTGGATAACTGTGGTAATTCTAGAGCTAATACATGCAA-CACAATCCTGACCATCC--ACTGGGAAGGATGCTTTTATTGGACCAAGACCAATCGCTTGGGC--TCTCGGGCTCAGGCGT-TGACTTGATGACTCTAGATAACACTTCAGATCGTATGGTCTCCGAGCTGGCGACCTATCTTTCAAATGCCTGACTTATCAACTGTCGATGGTAGACTCTATGTCTACCATGGCTCTTACGGGTAACGGGGAATCAGGGTTCGATTCCGGAGAGGGAGCCTGAGAAACGGCTAC-CACATCCAAGGAAGGCAGCAGGCACGCAAATTACCCACTCCCGGCACGGGGAGGTAGTGACAAAAAATAACGATGCGGGACTCTTTTGAGGCCCCGTAATCGGAATGAGTACACTTTAAATCCTTTAACGATAATCAATTAGAGGGCAAGTCTGGTGCCAGCAGCCGCGGTAATTCCAGCTCTAATAGCGTATATTAAAGTTGTTGCGGTTAAAAAGCTCGTAGTTGGTTCTGCGTGCCACGCTGTCGGTTCGCCGCCTGACGGTGTAACTGGCATGTCGTGGCATGTCCTGTCGGTGGCGAACTAGGGCTACATTCGTTTTCCT-CACTC-----CCCTCGCGGG-TTTGTGGAGCGGTGCGGTCACTTG-------GTTCGCCGGCTCTATCCTGCCGCGGTGCTTTTAACCAAGTGTCGAGGTAGGCCGACACGTTTACTTTGAACAAATTAGAGTGCTCAAAGCAGGCTTAAATCTCTGCCTGAATAGTGGTGCATGGAATAATGGAACAGGACCTTGGTTCTATTCTGTTGG-TCTCCGGAACACAAGGTAATGATCAATGTGGACAGGCGGGGGCATTCGTATTGCGACGTTAGAGGTGAAATTCTTGGATCGTCGCAAGACGCACTAGAGCGAAAGCATTTGCCAAGTATGTCTTAATTGATCAAGAACGAAAGTTAGAGGTTCGAAGGCGATCAGATACCGCCCTAGTTCTAACCATAAACGATGCCAGCCAGCGATCCGCCGACGTTCCTCCGATGACTCGGCGGGGAGCTTCTTCCCGGGAAACCAAAGCTTTTGGGTTCCGGGGGAAGTATGGTTGCAAAGCTGAAACTTAAAGGAATTGACGGAAGGGCACCACCAGGAGTGGAGCCTGCGGCTTAATTTGACTCAACACGGGAAACCTCACCAGGTCAGGACATTGGAAGGATTGACAGATTGATAGCTCTTTCTTGATTCAGTGGTTAGTGGTGCATGGCCGTTCTTAGTTGGTGGATCGATTTGTCTGGTTAATTCCGATAACGAACGAGACTCTAGCCTATTAACTAGGCGTTT-CCGGTATCGATGCTACCGGCGATACTTATTCTTCTTAAGGGGACAGGCGGCTTCCAGCCGCACGAAATTGAGCAATAACAGGTCTGTGATGCCCTTAGATGTCCTGGGCCGCACGCGCGCTACACTGAAAGAATCAGCGTGTGC-CTCCCTGGTCCGATAGGGCCGGGCAACCCGCTGAACCTCTTTCGTGCTAGGAATTGGGGCTTGCAATTGTTCCCCATGAACGAGGAATTCCCAGTAAGCGCGAGTCATAAGCTCGCGTTGATTACGTCCCTGCCCTTTGTACACACCGCCCGTCGCTACTACCGATTGAATGATTTAGTGAGGTCTTCGGACCGACGGTAAGCGATACCG--TTCAACCGGTTTCGATGTACGTTGGGAAGATGACCAAACTTGATCATTTAGAGGAAGTAAAAGTCGTAACAAGGTTTCCGTAGGTGAACCT-GCGGA
Lasiacantha_capucina_capucina    GTAGTCATATGCATGTCTCAAAGCTTAAGCCATGCAAGTCTCAGTACAAACTTTTTATGAAGTGAAACCGCAAAAGGCTCAGTAAACCAGTTTTAATTTACTAGAGTAAACGAGACTGAC-GTGGATAACTGTGGTAATTCTAGAGCTAATACATGCAA-CACAATCCTGACCATTC--ACTGGGACGGATGCTTTTATTGGACCAAGACCAATCGCTTGGGC--TTCACGGCTCAGGCGT-TGACTTGATGACTCTAGATAACACTTCAGATCGTATGGTCCCCGAGCTGGCGACCTATCTTTCAAATGCCTGACTTATCAACTGTCGATGGTAGACTCTATGTCTACCATGGTTGTTACGGGTAACGGGGAATCAGGGTTCGATTCCGGAGAGGGAGCCTGAGAAACGGCTAC-CACATCCAAGGAAGGCAGCAGGCACGCAAATTACCCACTCCCGGCACGGGGAGGTAGTGACAAAAAATAACGATGCGGGACTCTTTTGAGGCCCCGTAATCGGAATGAGTACACTTTAAATCCTTTAACGATAATCAATTAGAGGGCAAGTCTGGTGCCAGCAGCCGCGGTAATTCCAGCTCTAATAGCGTATATTAAAGTTGTTGCGGTTAAAAAGCTCGTAGTTGGTTCTGCGTGCCACGCTGTCGGTTCGCCGCCTGACGTCGTAACTGGCATGTCGTGGCATGTCCTGTCGGTGGCGAACTAGGGCCACACTCGTTTTCCC-CACTTTGAGCTCGCCTCGGG-TGTGTGGAGCGGTGTGGTCACTTG-------GTTCGCCGGCTCTATCCTGCCGCGGTGCTTTTAACCAAGTGTCGAGGTAGGCCGACACGTTTACTTTGAACAAATTAGAGTGCTCAAAGCAGGCTTAAATCTCTGCCTGAATAGTGGTGCATGGAATAATGGAACAGGACCTTGGTTCTATTCTGTTGG-TCTCCGGAACACAAGGTAATGATCAATGTGGACAGGCGGGGGCATTCGTATTGCGACGTTAGAGGTGAAATTCTTGGATCGTCGCAAGACGCACTAGAGCGAAAGCATTTGCCAAGTATGTCTTAATTGATCAAGAACGAAAGTTAGAGGTTCGAAGGCGATCAGATACCGCCCTAGTTCTAACCATAAACGATGCCAGCCAGCGATCCGCCGACGTTCCTCCGATGACTCGGCGGGGAGCTTCTTCCCGGGAAACCAAAGCTTTTGGGTTCCGGGGGAAGTATGGTTGCAAAGCTGAAACTTAAAGGAATTGACGGAAGGGCACCACCAGGAGTGGAGCCTGCGGCTTAATTTGACTCAACACGGGAAACCTCACCAGGTCAGGACATTGGAAGGATTGACAGATTGATAGCTCTTTCTTGATTCAGTGGTTAGTGGTGCATGGCCGTTCTTAGTTGGTGGATCGATTTGTCTGGTTAATTCCGATAACGAACGAGACTCTAGCCTATTAACTAGGCGTAT-CCGGTATCGATGCTACCGGCGATACTTATTCTTCTTAAGGGGACAGGCGGCTTCCAGCCGCACGAAATTGAGCAATAACAGGTCTGTGATGCCCTTAGATGTCCTGGGCCGCACGCGCGCTACACTGAAAGAATCAGCGTGTGT-CTCCCTGGTCCGATAGGGCCGGGCAACCCGCTGAACCTCTTTCGTGCTAGGAATTGGGGCTTGCAATTGTTCCCCATGAACGAGGAATTCCCAGTAAGCGCGAGTCATAAGCTCGCGTTGATTACGTCCCTGCCCTTTGTACACACCGCCCGTCGCTACTACCGATTGAATGATTTAGTGAGGTCTTCGGACCGACGGTAAGCGATACCGTCACCATGCGGTATCGATGAACGTTGGGAAGATGACCAAACTTGATCATTTAGAGGAAGTAAAAGTCGTAACAAGGTTTCCGTAGGTGACCGG-GGAAA
Lygus_hesperus                   GTAGTCATATGCTTGTCTCAAAGCTTAAGCCATGCAAGTCTCAGTACAAACTGTAT-TAAAGTGAAACCGCAAAAGGCTCAGTAAACCAGTCATGATTCACTCGAGTATACATGACTGTCTTTGGATAACTGTGGTAATCCTAGAGCTAATACATGCAATCAAGGCTCCGACCAGCTG-ACTGGGAAGGACGCTTTTATTAGATCAAGACCAATCGCCCG-----------GCTCGTCCGCGTGCCTTGGTGACTCTAGGTAACACATCAGATCGCACGGTCCTCGCACCGGCGACTTATCCTTCAAATGCCTGACTTATCAACTGTCGATGGTAGACTCCATGTCTACCATGGTTGTAACGGGTAACGGGGAATCAGGGTTCGATTCCGGAGAGGGAGCCTGAGAAACGGCTAC-CACATCCAAGGAAGGCAGCAGGCACGCAAATTACCCACTCCCGGCACGGGGAGGTAGTGACAAAAAATAACGATACGGGACTCTTATGAGGCCCCGTAATCGGAATGAGTACACTTTAAATCCTTTAACAAGGATCCATTGAAGGGCAAGTCTGGTGCCAGCTGCCGCGGTAATTCCAGCTTCAATAGCGTATATTAAAGTTGTTGCGGTTAAAAAGCTCGTAGTTGGTTCTGCGTGCCACGCTGTCGGTTCGCCGCCTGCCGGTGTAACTGGCATGCCGTGGCATGTCCTGTCGGTGGCGTTCGGGAGCCTCGTCTAGGTGACGGCCCTTGCCACAAGCTTGG---TGTCCGGAGGCCGGGGGTATACTC-------GTTCGCCTACTCTATCCTACCTAGGTGCTCTTCACCGAGTGTCGAGGTAGGCCGACACGTTTACTTTGAACAAATTAGAGTGCTCAAAGCAGGCTGAAATCTCTGCCTGAATAGTGGTGCATGGAATAATAAAACAGGACCTTGGTTCTATTTTGTTGGTTCTTAGGAACACAAGGTAATGATCAATACGGACAGGCGGGGGCATTCGTATTGCGACGTTAGAGGTGAAATTCTTGGATCGTCGCAAGACGCACAAGAGCGAAAGCATTTGCCAAGTATGTCTTGATTGATCAAGAACGAAAGTTAGAGGTTCGAAGGCGATCAGATACCGCCCTAGTTCTAACCATAAACGATGCCAGCCAGCGATCCGCCGATGTTCCTCCGATGACTCGGCGGGGAGCTTCTTCCCGGGAAACCAAAGCTTTTGGGTTCCGGGGGAAGTATGGTTGCAAAGCTGAAACTTAAAGGAATTGACGGAAGGGCACCACCAGGAGTGGAGCCTGCGGCTTAATTTGACTCAACACGGGAAACCTCACCAGGCCAGGACATTGGAAGGATTGACAGATTGATAGCTCTTTCTTGATTCAGTGGGTAGTGGTGCATGGCCGTTCTTAGTTGGTGGATCGATTTGTCTGGTTAATTCCGATAACGAACGAGACTCTAGCCTATTAACTAGGCGTTTACCGGTGTCCCCGCCACCGGCGACAATCATTCTTCTTAAGGGGACAGGCGGCTTATAGCCGCACGAGATTGAGCAATAACAGGTCTGTGATGCCCTTAGATGTCCTGGGCCGCACGCGCGCTACACTGAAGGAATCAGCGTGTGC-CTCCCTGG-CCGAAAGGCCCGGGTAATCCGCTGAACCTCCTGCGTGCTAGGAATTGGGGCTTGCAATTGTTCCCCATGAACGAGGAATTCCCAGTAAGCGCGAGTCATAAGCTCGCGTTGATTACGTCCCTGCCCTTTGTACACACCGCCCGTCGCTACTACCGATTGAATGATTTAGTGAGGTCTTCGGACTGGCGGTAATCCCTACCGACTT--GTCGGTATCGATGAACGCTGGAAAGATGACCAAACTTGATCATTTAGAGGAAGTAAAAGTCGTAACAAGGTTTCCGTAGGTGAACCT-GCGGA
Metasalis_populi                 GTAGTCATATGCTTGTCTCAAAGCTTAAGCCATGCAAGTCTCAGTACAAACTTTTTATGAAGTGAAACCGCAAAAGGCTCAGTAAACCAGTTTTAATTTACTAGAGTAAACGAGACTGAC-GTGGATAACTGTGGTAATTCTAGAGCTAATACATGCAA-CACAATCCTGACCATTT--ACTGGGAAGGATGCTTTTATTGGACCAAGACCAATCGCATGGGC--TTTCGGGCTCAGGCGT-TGACTTGATGACTCTAGATAACACTTCAGATCGTATGGTCTCCGAGCTGGCGACCTATCTTTCAAATGCCTGACTTATCAACTGTCGATGGTAGACTCTATGTCTACCATGGCTCTTACGGGTAACGGGGAATCAGGGTTCGATTCCGGAGAGGGAGCCTGAGAAACGGCTAC-CACATCCAAGGAAGGCAGCAGGCACGCAAATTACCCACTCCCGGCACGGGGAGGTAGTGACAAAAAATAACGATGCGGGACTCTTTTGAGGCCTCGTAATCGGAATGAGTACACTTTAAATCCTTTAACGATAATCAATTAGAGGGCAAGTCTGGTGCCAGCAGCCGCGGTAATTCCAGCTCTAATAGCGTATATTAAAGTTGTTGCGGTTAAAAAGCTCGTAGTTGGTTCTGCGTGCCACGCTGTCGGTTCGCCGCCTGACGGTGTAACTGGCATGTCGTGGCATGTCCTGTCGGTGGCGAACTAGGGCCACATTCGTTTTCCA-CCTTAGGGC-----------------GGAGCGGTGCGGTCACTTG-------GTTCGCCGGCTCTATCCTGCCGCGGTGCTTTTAACCAAGTGTCGAGGTAGGCCGACACGTTTACTTTGAACAAATTAGAGTGCTCAAAGCAGGCTTAAATCTCTGCCTGAATAGTGGTGCATGGAATAATGGAACAGGACCTTGGTTCTATTCTGTTGG-TCTCCGGAACACAAGGTAATGATCAATGTGGACAGGCGGGGGCATTCGTATTGCGACGTTAGAGGTGAAATTCTTGGATCGTCGCAAGACGCACTAGAGCGAAAGCATTTGCCAAGTATGTCTTAATTGATCAAGAACGAAAGTTAGAGGTTCGAAGGCGATCAGATACCGCCCTAGTTCTAACCATAAACGATGCCAGCCAGCGATCCGCCGACGTTCCTCCGATGACTCGGCGGGGAGCTTCTTCCCGGGAAACCAAAGCTTTTGGGTTCCGGGGGAAGTATGGTTGCAAAGCTGAAACTTAAAGGAATTGACGGAAGGGCACCACCAGGAGTGGAGCCTGCGGCTTAATTTGACTCAACACGGGAAACCTCACCAGGTCAGGACATTGGAAGGATTGACAGATTGATAGCTCTTTCTTGATTCAGTGGTTAGTGGTGCATGGCCGTTCTTAGTTGGTGGATCGGTTTGTCTGGTTAATTCCGATAACGAACGAGACTCTAGCCTATTAACTAGGCGTTT-CCGGTATCGATGCTACCGGCGATACTTATTCTTCTTAAGGGGACAGGCGGTTTCCAGCCGCACGAAATTGAGCAATAACAGGTCTGTGATGCCCTTAGATGTCCTGGGCCGCACGCGCGCTACACTGAAAGAATCAGCGTGTGC-CTCCCTGGTCCGATAGGGCCGGGCAACCCGCTGAACCTCTTTCGTGCTAGGAATTGGGGCTTGCAATTGTTCCCCATGAACGAGGAATTCCCAGTAAGCGCGAGTCATAAGCTCGCGTTGATTACGTCCCTGCCCTTTGTACACACCGCCCGTCGCTACTACCGATTGAATGATTTAGTGAGGTCTTCGGACCGACGGTAAGCGATGCCGCCTCCATACGGTATCGATGTACGTTGGGAAGATGACCAAACTTGATCATTTAGAGGAAGTAAAAGTCGTAACAAGGTTTCCGTAGGTGAACCT-GCGGA
Nabis_sinicus                    GTAGTCATATGCTTGTCTCAAAGCTTAAGCCATGCAAGTCTCAGTACAGACTGTAT-TAAAGTGAAACCGCAAAAGGCTCAGTAAACCAGTTTTGATTCACTTGAGTAAACTTGACTGTCTTTGGATAACTGTGGTAATTCTAGAGCTAATACATGCAA-CAAAGCCCTGACCTCTC---ATGGAAAGGGCGCTTTTATTAGATCAAAACCATTCGCCCGGCT-------TGCCCGGGCGT-ATGCTTGATGAACCTAGATAACACATCAGATCGTATGGTCTCAGAGCCGACGACTTATCTTTCAAATGCCTGACTTATCAACTGTCGATGGTAGACTCTGTGTCTACCATGGCTCCTACGGGTAACGGGGAATCAGGGTTCGATTCCGGAGAGGGAGCCTGAGAAACGGCTAC-CACATCCAAGGAAGGCAGCAGGCACGCAAATTACCCACTCCCGGCACGGGGAGGTAGTGACAAAAAATAACGATACGGGACTCTTTTGAGGCCTCGTAATCGGAATGAGTACACTTTAAATCCTTTAACAAGGATCCATTGGAGGGCAAGTCTGGTGCCAGCAGCCGCGGTAATTCCAGCTCCAATAGCGTATATTAAAGTTGTTGCGGTTAAAAAGCTCGTAGTTGGTTCTGCGTGCCACGCTGTTGGTACACCGTTTGTCGGTGCAACTGGCATGTCGTGGCATGTCCTGTCGGTGGTGACCGGGTTCCGGG------------TACTGAAGGTTTCT-----------------GATGTGCCCATTTGGAATTCCGGTTGCCGACTATATCCTACCGCGGTGCTCTTAATTGAGTGTCGAGGTAGGCCGACACGTTCACTTTGAACAAATTAGAGTGCTTAAAGCAGGCCAAAATCTCCGCCTGAATAGTGGTGCATGGAATGATAGAACAGGACCTTGGTTCTATTTTATTGG-TTTTCGGAACACAAGGTAATGATCAATGTGGACAGGCGGGGGCATTCGTATTGCGACGTTAGAGGTGAAATTCCTGGATCGTCGCAAGACGCACTAGAGCGAAAGCATTTGCCAAGTATGTCTTAATTGATCAAGAACGAAAGTTAGAGGTTCGAAGGCGATCAGATACCGCCCTAGTTCTAACCATAAACGATGCCAGCCAGCGATCCGCCGATGTTCCTCCGATGACTCGGCGGGGAGCTT-TCCCCGGGAAACCAAAGCTTTTGGGTTCCGGGGGAAGTATGGTTGCAAAGCTGAAACTTAAAGGAATTGACGGAAGGGCACCACCAGGAGTGGAGCCTGCGGTTCAATTTGACTCAACACGGGAAACCTCACCAGGTCAGGACATTGGAAGGATTGACAGATTGACAGCTCTTTCTTGATTCAGTGGGTAGTGGTGCATGGCCGTTCTTAGTTGGTGGATCGATTTGTCTGGTTAATTCCGATAACGAACGAGACTCTAGCCTATTAACTAGGCGATC-CTGGTATCGTAGCTACCAGCGATACATATTCTTCTTAAGGGGACAGGCGGCTTATAGCCGCACGAGATTGAGCAATAACAGGTCTGTGATGCCCTTAGATGTCCTGGGCCACACGCGCGCTACACTGAAGGAATCAGCGTGTGCGTTCCCTTGGCCGAAAGGTCCGGGTAACCCGCTGAACCTCCTTCGTGCTAGGAATTGGGGCTTGCAATTGTTCCCCATGAACGAGGAATTCCCAGTAAGCGCGAGTCATAAGCTCGCGTTGATTACGTCCCTGCCCTTTGTACACACCGCCCGTCGCTACTACCGATTGAATGATTTAGTGAGGTCTTCGGACTGGCGGTAAGCCTTATCGACTT--GTCGGTTTTGCTGAACGCTGGAAAGATGACCAAACTTGATTATTTAGAGGAAGTAAAAGTCGTAACAAGGTTTCCGTAGGTGAACCT-GCGGA
Nobarnus_signatus                GTAGTCATATGCATCTCTCAAAGCTTAAGCCATCCAAGTCTCAGTACAAACTTTTTATAAAGCGAAACCGCAAAAGGCTCAGTAAACCAGTTTTAATTTACCAGGGTATATGAGACTGAC-GTGGATAACTGTGGTAATTCTAGAGCTAATACATGCGC-GACAATCCGGCCAGTGA--ATTGGGGCGGCTGCTTTTATTGGATCAAAACCATTCGCCCGGGCTCTTCCGAGCCCGGGCGT-TTACTTGATGACTCTAGATAACACTACAGATCGTATGGTCCAAGTGCCGGCGACCTACCTTTCAAATGCCTGACTTATCAACTGTCGATGGTAGACTCTGTGTCTACCATGGCTCTCACGGGTAACGGGGAATCAGGGTTCGATTCCGGAGAGGGAGCCTGAGAGACGGCTAC-CACATCCAAGGAAGGCAGCAGGCACGCAAATTACCCACTCCCGGCACGGGGAGGTAGTGACAAAAAATAACGATACGGGACTCTTCCGAGGCCCCGTAATCGGAATGAGAACACCCTAAATCCTTTAACGAGGATCTATCGGAGGGCAAGTCTGGTGCCAGCAGCCGCGATAATTCCAGCTCCGATAGCGTATATTAAAGTTGTTGCGGTTAAAAAGCTCGTAGTTGGTTCTGCGTGCCACGCTGTCGGTTCGCCGCCTGCCGGCGCAACTGGCATGCCGTGGCATGTCCTGTCGGTGGCGAACTGGGGCCAACGTCGTGGCGCCGCCCGCGGGTTAATTCCGGAGCGGTGTGCCGTAGTCCGGTCGCCTT-------GTACGCCGTCTCAATCCTACCTAGGTGCTTTTGACCAAGTGTCGAGGTAGGCCGACACGTTTACTTTGAACAAATTAGAGTGCTTAAAGCAGGCTCTTGAAGCCGCCTGAATAGTGGTGCATGGAATAATGGAACAGGACCTCGGTTCTATTTTGTTGG-TTTTCGGAATCCGAGGTAATGATCAATAAGGACAGGCGGGGGCATTCGTATTGCGACGTTAGAGGTGAAATTCTTGGATCGTCGCACGACGCCCTAGACAGAAAGCATTTGCCAAGAGTCTCTTAATTGATCTTGAACGCAAGTTCGTGGTTCGAAGGCTCTCAGCTACCGCCCTCGTTCCGGCCCTGTAGGCTGACAGTTAGCGATTCGTTGACGTTCCTCCGATGACTCGGCGGGGAGCTTCTTCCCGGGAAACCAAAGCTTTTGGGTTCCGGGGGAAGTATGGTTGCAAAGCTGAAACTTAAAGGAATTGACGGAAGGGCACCACCAGGAGTGGAGCCTGCGGCTTAATTTGACTCAACACGGGAAACCTCACCAGGTCAGGACATTGGAAGGATTGACAGATTGATAGCTCTTTCTTGATTCAGTGGTTAGTGGTGCATGGCCGTTCTTAGTTGGTGGATCGATTTGTCTGGTTAATTCCGATAACGAACGAGACTCTAGCCTATTAACTAGGCGTTT-CCGGTATCGATGCTACCGGCGATACTTATTCTTCTTAAGGGGACAGGCGGCTTCCAGCCGCACGAAATTGAGCAATAACAGGTCTGTGATGCCCTTAGATGTCCTGGGCCGCACGCGCGCTACACTGAAAGAATCAGCGTGTGC-CTCCCTGGTCCGATAGGGCCGGGCAACCCGCTGAACCTCTTTCGTGCTAGGAATTGGGGCTTGCAATTGTTCCCCATGAACGAGGAATTCCCAGTAAGCGCGAGTCATAAGCTCGCGTTGATTACGTCCCTGCCCTTTGTACACACCGCCCGTCGCTACTACCGATTGAATGATTTAGTGAGGTCTTCGGACCGACGGTAAGCGATGCCGCCTCCATACGGTATCGATGTACGTTGGGAAGATGACCAAACTTGATCATTTAGAGGAAGTAAAAGTCGTAACAAGGTTTCCGTAGGTGAACCT-GCGGA
Oncochila_scapularis             GTAGTCATATGCCACTCTCAAGGCTTAAGCCATGCAAGTCTCAGTACAAACTTTTTACGAAGTGAAACCGCAAAAGGCTCAGTAAACCAGTTTTAATTTACTAGAGTAAACATGACTGAC-GTGGATAACTGTGGTAATTCTAGAGCTAATACATGCAA-CACAATCCTGACCATTC--ACTGGGAAGGATGCTTTTATTGGACCAAGACCAATCGCTCGAGC--TTTCGGGCTCAGGCGT-TGACTTGATGACTCTAGATAACACTTCAGATCGTATGGTCTCCGAGCTGGCGACCTATCTTTCAAATGCCTGACTTATCAACTGTCGATGGTAGACTCTATGTCTACCATGGCTCTTACGGGTAACGGGGAATCAGGGTTCGATTCCGGAGAGGGAGCCTGAGAAACGGCTAC-CACATCCAAGGAAGGCAGCAGGCACGCAAATTACCCACTCCCGGCACGGGGAGGTAGTGACAAAAAATAACGATGCGGGACTCTTTTGAGGCCCCGTAATCGGAATGAGTACACTTTAAATCCTTTAACGATAATCAATTAGAGGGCAAGTCTGGTGCCAGCAGCCGCGGTAATTCCAGCTCTAATAGCGTATATTAAAGTTGTTGCGGTTAAAAAGCTCGTAGTTGGTTCTGCGTGCCACGCTGTCGGTTCGCCGCCTGACGGTGTAACTGGCATGTCGTGGCATGTCCTGTCGGTGGCGAACTAGGGCCACACTCGTTTTCCC-CACTCGGGCCT-GTCTCGGG-GGTGTGAAGCGGTGTGGTCACTCG-------GTTCGCCGGCTCTATCCTGCCGCGGTGCTTTTAACCAAGTGTCGAGGTAGGCCGACACGTTTACTTTGAACAAATTAGAGTGCTCAAAGCAGGCTTAAATCTCTGCCTGAATAGTGGTGCATGGAATAATGGAACAGGACCTTGGTTCTATTCTGTTGG-TCTCCGGAACACAAGGTAATGATCAATGTGGACAGGCGGGGGCATTCGTATTGCGACGTTAGAGGTGAAATTCTTGGATCGTCGCAAGACGCACTAGAGCGAAAGCATTTGCCAAGTATGTCTTAATTGATCAAGAACGAAAGTTAGAGGTTCGAAGGCGATCAGATACCGCCCTAGTTCTAACCATAAACGATGCCAGCCAGCGATCCGCCGACGTTCCTCCGATGACTCGGCGGGGAGCTTCTTCCCGGGAAACCAAAGCTTTTGGGTTCCGGGGGAAGTATGGTTGCAAAGCTGAAACTTAAAGGAATTGACGGAAGGGCACCACCAGGAGTGGAGCCTGCGGCTTAATTTGACTCAACACGGGAAACCTCACCAGGTCAGGACATTGGAAGGATTGACAGATTGATAGCTCTTTCTTGATTCAGTGGTTAGTGGTGCATGGCCGTTCTTAGTTGGTGGATCGATTTGTCTGGTTAATTCCGATAACGAACGAGACTCTAGCCTATTAACTAGGCGTTT-CCGGTATCGATGCTACCGGCGATACTTATTCTTCTTAAGGGGACAGGCGGCTTCCAGCCGCACGAAATTGAGCAATAACAGGTCTGTGATGCCCTTAGATGTCCTGGGCCGCACGCGCGCTACACTGAAAGAATCAGCGTGTGC-CTCCCTGGTCCGATAGGGCCGGGCAACCCGCTGAACCTCTTTCGTGCTAGGAATTGGGGCTTGCAATTGTTCCCCATGAACGAGGAATTCCCAGTAAGCGCGAGTCATAAGCTCGCGTTGATTACGTCCCTGCCCTTTGTACACACCGCCCGTCGCTACTACCGATTGAATGATTTAGTGAGGTCTTCGGACCGACGGTAAGCGATGCCG-CTTCGTGCGGTATCGATGTACGTTGGGAAGATGACCAAACTTGATCATTTAGAGGAAGTAAAAGTCGTAACAAGGTTTCCGTAGGTGAACCT-GCGGA
Physatocheila_fieberi            GTAGTCATATGCTTGTCTCAAGGCTTAAGCCATGC-AGTCTCAGTACAAACTTTTTACGAAGTGAAACCGCAAAAGGCTCAGTAAACCAGTTTTAATTTACTAGAGTAAACATGACTGAC-GTGGATAACTGTGGTAATTCTAGAGCTAATACATGCAA-CACAATCCTGACCATTC--ACTGGGAAGGATGCTTTTATTGGACCAAGACCAATCGCTCGAGC--TTTCGGGCTCAGGCGT-TGACTTGATGACTCTAGATAACACTTCAGATCGTATGGTCTCCGAGCTGGCGACCTATCTTTCAAATGCCTGACTTATCAACTGTCGATGGTAGACTCTATGTCTACCATGGCTCTTACGGGTAACGGGGAATCAGGGTTCGATTCCGGAGAGGGAGCCTGAGAAACGGCTAC-CACATCCAAGGAAGGCAGCAGGCACGCAAATTACCCACTCCCGGCACGGGGAGGTAGTGACAAAAAATAACGATGCGGGACTCTTTTGAGGCCCCGTAATCGGAATGAGTACACTTTAAATCCTTTAACGATAATCAATTAGAGGGCAAGTCTGGTGCCAGCAGCCGCGGTAATTCCAGCTCTAATAGCGTATATTAAAGTTGTTGCGGTTAAAAAGCTCGTAGTTGGTTCTGCGTGCCACGCTGTCGGTTCGCCGCCTGACGGTGTAACTGGCATGTCGTGGCATGTCCTGTCGGTGGCGAACTAGGGCCACACTCGTTTTCCC-CACTCGGTCTT-GTATCGGGAGGTGTGAAGCGGTGTGGTCACTTG-------GTTCGCCGGCTCTATCCTGCCGCGGTGCTTTTAACCAAGTGTCGAGGTAGGCCGACACGTTTACTTTGAACAAATTAGAGTGCTCAAAGCAGGCTTAAATCTCTGCCTGAATAGTGGTGCATGGAATAATGGAACAGGACCTTGGTTCTATTCTGTTGG-TCTCCGGAACACAAGGTAATGATCAATGTGGACAGGCGGGGGCATTCGTATTGCGACGTTAGAGGTGAAATTCTTGGATCGTCGCAAGACGCACTAGAGCGAAAGCATTTGCCAAGTATGTCTTAATTGATCAAGAACGAAAGTTAGAGGTTCGAAGGCGATCAGATACCGCCCTAGTTCTAACCATAAACGATGCCAGCCAGCGATCCGCCGACGTTCCTCCGATGACTCGGCGGGGAGCTTCTTCCCGGGAAACCAAAGCTTTTGGGTTCCGGGGGAAGTATGGTTGCAAAGCTGAAACTTAAAGGAATTGACGGAAGGGCACCACCAGGAGTGGAGCCTGCGGCTTAATTTGACTCAACACGGGAAACCTCACCAGGTCAGGACATTGGAAGGATTGACAGATTGATAGCTCTTTCTTGATTCAGTGGTTAGTGGTGCATGGCCGTTCTTAGTTGGTGGATCGATTTGTCTGGTTAATTCCGATAACGAACGAGACTCTAGCCTATTAACTAGGCGTTT-CCGGTATCGATGCTACCGGCGATACTTATTCTTCTTAAGGGGACAGGCGGCTTCCAGCCGCACGAAATTGAGCAATAACAGGTCTGTGATGCCCTTAGATGTCCTGGGCCGCACGCGCGCTACACTGAAAGAATCAGCGTGTGC-CTCCCTGGTCCGATAGGGCCGGGCAACCCGCTGAACCTCTTTCGTGCTAGGAATTGGGGCTTGCAATTGTTCCCCATGAACGAGGAATTCCCAGTAAGCGCGAGTCATAAGCTCGCGTTGATTACGTCCCTGCCCTTTGTACACACCGCCCGTCGCTACTACCGATTGAATGATTTAGTGAGGTCTTCGGACCGACGGTAAGCGATGCCG-CTTCGTGCGGTATCGATGTACGTTGGGAAGATGACCAAACTTGATCATTTAGAGGAAGTAAAAGTCGTAACAAGGTTTCCGTAGGTGAACCTGGCGGG
Pseudacysta_perseae              GTAGTCATATGCTTGTCTCAAAGCTTAAGCCATGCAAGTCTCAGTACAAACTTTTCATGAAGTGAAACCGCAAAAGGCTCAGTAAACCAGTTTTAATTTACTAGAGTAAACGAGACTGAC-GTGGATAACTGTGGTAATTCTAGAGCTAATACATGCAA-CACAATCCTGACCATTC--ACTGGGAAGGATGCTTTTATTGGACCAAGACCAATCGCTTGGGCCTTTCCGGGCTCAGGCGT-TGACTTGATGACTCTAGATAACACTTCAGATCGTATGGTCTCCGAGCTGGCGACCTATCTTTCAAATGCCTGACTTATCAACTGTCGATGGTAGACTCTATGTCTACCATGGCTCTTACGGGTAACGGGGAATCAGGGTTCGATTCCGGAGAGGGAGCCTGAGAAACGGCTAC-CACATCCAAGGAAGGCAGCAGGCACGCAAATTACCCACTCCCGGCACGGGGAGGTAGTGACAAAAAATAACGATGCGGGACTCTTTTGAGGCCCCGTAATCGGAATGAGTACACTTTAAATCCTTTAACGATAATCAATTAGAGGGCAAGTCTGGTGCCAGCAGCCGCGGTAATTCCAGCTCTAATAGCGTATATTAAAGTTGTTGCGGTTAAAAAGCTCGTAGTTGGTTCTGCGTGCCACGCTGTCGGTTCGCCGCCTGACGGTGTAACTGGCATGTCGTGGCATGTCCTGTCGGTGGCGAACTAGGGCCACACTCGTTTTTCACCCTTCG---------------CGGGTGGAGCGATGTGGTCTCTCG-------GTTCGCCGGCTCTATCCTGCCGCGGTGCTTTTAACCAAGTGTCGAGGTAGGCCGACACGTTTACTTTGAACAAATTAGAGTGCTCAAAGCAGGCTTAAATCTCTGCCTGAATAGTGGTGCATGGAATAATGGAACAGGACCTTGGTTCTATTCTGTTGG-TCTCCGGAACACAAGGTAATGATCAATGTGGACAGGCGGGGGCATTCGTATTGCGACGTTAGAGGTGAAATTCTTGGATCGTCGCAAGACGCACTAGAGCGAAAGCATTTGCCAAGTATGTCTTAATTGATCAAGAACGAAAGTTAGAGGTTCGAAGGCGATCAGATACCGCCCTAGTTCTAACCATAAACGATGCCAGCCAGCGATCCGCCGACGTTCCTCCGATGACTCGGCGGGGAGCTTCTTCCCGGGAAACCAAAGCTTTTGGGTTCCGGGGGAAGTATGGTTGCAAAGCTGAAACTTAAAGGAATTGACGGAAGGGCACCACCAGGAGTGGAGCCTGCGGCTTAATTTGACTCAACACGGGAAACCTCACCAGGTCAGGACATTGGAAGGATTGACAGATTGATAGCTCTTTCTTGATTCAGTGGTTAGTGGTGCATGGCCGTTCTTAGTTGGTGGATCGATTTGTCTGGTTAATTCCGATAACGAACGAGACTCTAGCCTATTAACTAGGCGTTT-CCGGTATCGATGCTACCGGCGATACTTATTCTTCTTAAGGGGACAGGCGGCTTCCAGCCGCACGAAATTGAGCAATAACAGGTCTGTGATGCCCTTAGATGTCCTGGGCCGCACGCGCGCTACACTGAAAGAATCAGCGTGTGC-CTCCCTGGTCCGATAGGGCCGGGCAACCCGCTGAACCTCTTTCGTGCTAGGAATTGGGGCTTGCAATTGTTCCCCATGAACGAGGAATTCCCAGTAAGCGCGAGTCATAAGCTCGCGTTGATTACGTCCCTGCCCTTTGTACACACCGCCCGTCGCTACTACCGATTGAATGATTTAGTGAGGTCTTCGGACCGACGGTAAGCGATGCCGCCTCCATACGGTATCGATGTACGTTGGGAAGATGACCAAACTTGATCATTTAGAGGAAGTAAAAGTCGTAACAAGGTTTCCGTAGGTGAACCT-GCGGA
Pseudophatnoma_laosana           GTAGTCATATGCTTGTCTCAAAGCTTAAGCCATGCAAGTCTCAGTACAAACTGTATAT-CAGTGAAACCGCAAAAGGCTCAGTAAACCAGTTTTAATTTACTAGAGTAAGGGTGACTGTC-GTGGATAACTGTGGTAATTCTAGAGCTAATACATGCAA-CACAGTCCCGACCATTT--ACTGGGAAGGACGCTTTTATTGGATCAAGACCAATCGCCTGGGC---TTCTAGCTTAGGCGT-TTACTTGATGACTCTAGATAACACTTCAGATCGTATGGTCCTTGTACTGGCGACCTATCTTTCAAATGCCTGACTTATCAACTGTCGATGGTAGACTCTGTGTCTACCATGGCTCTTACGGGTAACGGGGAATCAGGGTTCGATTCCGGAGAGGGAGCCTGAGAGCCGGTCGCTCACATCTATGGAAGGCAGCAGGCACGCAAATTACCCACTCCCGGCACGGGGAGGTAGTGACAAAAAATAACGATACGGGACTCTTATGAGGCCCCGTAATCGGAATGAGTACACTTTAAATCTTTTAACGAGGATCCATTGGAGGGCAAGTCTGGTGCCAGCAGCCGCGGTAATTCCAGCTCCAATAGCGTATATTAAAGTTGTTGCGGTTAAAAAGCTCGTAGTTGGTTCTGCGTGGCACGCTGTCGGTTCGCCGCCTGCCGGTGTAACTGGCATGCCGTGTCATGTCCTGTCGGTGGCGGACTAGGGTCGCGC-----------CACGTGACACCCGT-------------GCGCGGCGCGTGCTCTAG-------GCTCGCCGGCTCTATCCTACCGCGGTGCTCTTTACCGAGTGTCGAGGTAGGCCGACACGTTTACTTTGAACAAATTAGAGTGCTCAAAGCAGGCTCAAATCTCTGCCTGAATAGTGGTGCATGGAATAATGGAACAGGACCTTGGTTCTATTCTGTTGG-TCTCCGGAACACAAGGTAATGATCAATGTGGACAGGCGGGGGCATTCGTATTGCGACGTTAGAGGTGAAATTCTTGGATCGTCGCAAGACGCACTAAAGCGAAAGCATTTGCCAAGTATGTCTTAATTGATCAAGAACGAAAGTTAGAGGTTCGAAGGCGATCAGATACCGCCCTAGTTCTAACCATAAACGATGCCAGCCAGCGATCCGCCGATGTTCCTCCGATGACTCGGCGGGGAGCTTCTCCCCGGGAAACCAAAGCTTTTGGGTTCCGGGGGAAGTATGGTTGCAAAGCTGAAACTTAAAGGAATTGACGGAAGGGCACCACCAGGAGTGGAGCCTGCGGCTTAATTTGACTCAACACGGGAAACCTCACCAGGTCAGGACATTGGAAGGATTGACAGATTGATAGCTCTTTCTTGATTCAGTGGGTAGTGGTGCATGGCCGTTCTTAGTTGGTGGATCGATTTGTCTGGTTAATTCCGATAACGAACGAGACTCTAGCCTATTAACTAGGCGTTT-CCGGTATCGATGCTACCGGCGACACTTATTCTTCTTAAAGGGACAGGCGGCTTTTAGCCGCACGAGATTGAGCAATAACAGGTCTGTGATGCCCTTAGATGTCCTGGGCCGCACGCGCGCTACACTGAAAGAATCAGCGTGTGC-CTCCCTGG-CCGATAGGTCCGGGTAACCCGCTGAACCTCTTTCGTGCTAGGAATTGGGGCTTGCAATTGTTCCCCATGAACGAGGAATTCCCAGTAAGCGCGAGTCATAAGCTCGCGTTGATTACGTCCCTGCCCTTTGTACACACCGCCCGTCGCTACTACCGATTGAATGATTTAGTGAGGTCTTCGGACCGGCGGTTTACGCTGTTGGCTT--GTCGGCATCGATGAACGCTAGAAAGATGACCAAACTTGATTATTTAGAGGAAGTAAAAATCCTAACAAGGTTTCCGTAGGTGACTCG-GCGGG
Stephanitis_nashi_nashi          GTAGTCATATGGTCGTGTCAAAGCTTATGCCATGCAAGTCTCAGTACAAACTTTTCATGAAGTGAAACCGCAAAAGGCTCAGTAAACCAGTTTTAATTTACTAGAGTAAACGAGACTGAC-GTGGATAACTGTGGTAATTCTAGAGCTAATACATGCAA-CACAATCCTGACCATTT--ACTGGGAAGGATGCTTTTATTGGACCAAGACCAATCGCATGGGC--TTTCGGGCTCAGGCGT-TGACTTGATGACTCTAGATAACACTTCAGATCGTATGGTCTCCGAGCTGGCGACCTATCTTTCAAATGCCTGACTTATCAACTGTCGATGGTAGACTCTATGTCTACCATGGCTCTTACGGGTAACGGGGAATCAGGGTTCGATTCCGGAGAGGGAGCCTGAGAAACGGCTAC-CACATCCAAGGAAGGCAGCAGGCACGCAAATTACCCACTCCCGGCACGGGGAGGTAGTGACAAAAAATAACGATGCGGGACTCTTTTGAGGCCCCGTAATCGGAATGAGTACACTTTAAATCCTTTAACGATAATCAATTAGAGGGCAAGTCTGGTGCCAGCAGCCGCGGTAATTCCAGCTCTAATAGCGTATATTAAAGTTGTTGCGGTTAAAAAGCTCGTAGTTGGTTCTGCGTGCCACGCTGTCGGTTCGCCGCCTGACGGTGTAACTGGCATGTCGTGGCATGTCCTGTCGGTGGCGAACTAGGGCCACATTCGTTTTCCT-CCTTCGGG----------------GCGGAGCGGTGCGGTCACTTG-------GTTCGCCGGCTCTATCCTGCCGCGGTGCTTTTAACCAAGTGTCGAGGTAGGCCGACACGTTTACTTTGAACAAATTAGAGTGCTCAAAGCAGGCTTAAATCTCTGCCTGAATAGTGGTGCATGGAATAATGGAACAGGACCTTGGTTCTATTCTGTTGG-TCTCCGGAACACAAGGTAATGATCAATGTGGACAGGCGGGGGCATTCGTATTGCGACGTTAGAGGTGAAATTCTTGGATCGTCGCAAGACGCACTAGAGCGAAAGTTTTTGCCAAGTATGTCTTAATTGATCAAGAACGAAAGTTAGAGGTTCGAAGGCGATCAGATACCGCCCTAGTTCTAACCATAAACGATGCCAGCCAGCGATCCGCCGACGTTCCTCCGATGACTCGGCGGGGAGCTTCTTCCCGGGAAACCAAAGCTTTTGGGTTCCGGGGGAAGTATGGTTGCAAAGCTGAAACTTAAAGGAATTGACGGAAGGGCACCACCAGGAGTGGAGCCTGCGGCTTAATTTGACTCAACACGGGAAACCTCACCAGGTCAGGACATTGGAAGGATTGACAGATTGATAGCTCTTTCTTGATTCAGTGGTTAGTGGTGCATGGCCGTTCTTAGTTGGTGGATCGATTTGTCTGGTTAATTCCGATAACGAACGAGACTCTAGCCTATTAACTAGGCGTTT-CCGGTATCGATGCTACCGGCGATACTTATTCTTCTTAAGGGGACAGGCGGTTTCCAGCCGCACGAAATTGAGCAATAACAGGTCTGTGATGCCCTTAGATGTCCTGGGCCGCACGCGCGCTACACTGAAAGAATCAGCGTGTGC-CTCCCTGGTCCGATAGGGCCGGGCAACCCGCTGAACCTCTTTCGTGCTAGGAATTGGGGCTTGCAATTGTTCCCCATGAACGAGGAATTCCCAGTAAGCGCGAGTCATAAGCTCGCGTTGATTACGTCCCTGCCCTTTGTACACACCGCCCGTCGCTACTACCGATTGAATGATTTAGTGAGGTCTTCGGACCGACGGTAAGCGATGCCGCCACCATACGGTATCGATGTACGTTGGGAAGATGACCAAACTTGATCATTTAGAGGAAGTAAAAGTCGTAACAAGGTTTCCGTAGGTGAACCT-GCGGA
Stephanitis_takeyai              GTAGTCATATGGTTGTTTCAAAGCTTA-GCCATGCAAGTCTCAGTACAAACTTTTTATGAAGTGAAACCGCAAAAGGCTCAGTAAACCAGTTTTAATTTACTAGAGTAAACGAGACTGAC-GTGGATAACTGTGGTAATTCTAGAGCTAATACATGCAA-CACAATCCTGACCATTT--ACTGGGAAGGATGCTTTTATTGGACCAAGACCAATCGCATGAGC--TTTCGGGCTCAGGCGT-TGACTTGATGACTCTAGATAACACTTCAGATCGTATGGTCTCCGAGCTGGCGACCTATCTTTCAAATGCCTGACTTATCAACTGTCGATGGTAGACTCTATGTCTACCATGGCTCTTACGGGTAACGGGGAATCAGGGTTCGATTCCGGAGAGGGAGCCTGAGAAACGGCTAC-CACATCCAAGGAAGGCAGCAGGCACGCAAATTACCCACTCCCGGCACGGGGAGGTAGTGACAAAAAATAACGATGCGGGACTCTTTTGAGGCCCCGTAATCGGAATGAGTACACTTTAAATCCTTTAACGATAATCAATTAGAGGGCAAGTCTGGTGCCAGCAGCCGCGGTAATTCCAGCTCTAATAGCGTATATTAAAGTTGTTGCGGTTAAAAAGCTCGTAGTTGGTTCTGCGTGCCACGCTGTCGGTTCGCCGCCTGACGGTGTAACTGGCATGTCGTGGCATGTCCTGTCGGTGGCGAACCAGGGCCACATTCGTTTTCCA-CTCC-----------------GGTGAGGAGCGGTGCGGTCACTTG-------GTTCGCCGGCTCTATCCTGCCGCGGTGCTTTTAACCAAGTGTCGAGGTAGGCCGACACGTTTACTTTGAACAAATTAGAGTGCTCAAAGCAGGCTTAAATCTCTGCCTGAATAGTGGTGCATGGAATAATGGAACAGGACCTTGGTTCTATTCTGTTGG-TCTCCGGAACACAAGGTAATGATCAATGTGGACTGGCGGGGGCATTCGTATTGCGACGTTAGAGGTGAAATTCTTGGATCGTCGCAAGACGCACTAGAGCGAAAGCATTTGCCAAGTATGTCTTAATTGATCAAGAACGAAAGTTAGAGGTTCGAAGGCGATCAGATACCGCCCTAGTTCTAACCATAAACGATGCCAGCCAGCGATCCGCCGACGTTCCTCCGATGACTCGGCGGGGAGCTTCTTCCCGGGAAACCAAAGCTTTTGGGTTCCGGGGGAAGTATGGTTGCAAAGCTGAAACTTAAAGGAATTGACGGAAGGGCACCACCAGGAGTGGAGCCTGCGGCTTAATTTGACTCAACACGGGAAACCTCACCAGGTCAGGACATTGGAAGGATTGACAGATTGATAGCTCTTTCTTGATTCAGTGGTTAGTGGTGCATGGCCGTTCTTAGTTGGTGGATCGATTTGTCTGGTTAATTCCGATAACGAACGAGACTCTAGCCTATTAACTAGGCGTTT-CCGGTATCGATGCTACCGGCGATACTTATTCTTCTTAAGGGGACAGGCGGTTTCCAGCCGCACGAAATTGAGCAATAACAGGTCTGTGATGCCCTTAGATGTCCTGGGCCGCACGCGCGCTACACTGAAAGAATCAGCGTGTGC-CTCCCTGGTCCGATAGGGCCGGGCAACCCGCTGAACCTCTTTCGTGCTAGGAATTGGGGCTTGCAATTGTTCCCCATGAACGAGGAATTCCCAGTAAGCGCGAGTCATAAGCTCGCGTTGATTACGTCCCTGCCCTTTGTACACACCGCCCGTCGCTACTACCGATTGAATGATTTAGTGAGGTCTTCGGACCGACGGTAAGCGATGCCGCCACCATACGGTATCGATGTACGTTGGGAAGATGACCAAACTTGATCATTTAGAGGAAGTAAAAGTCGTAACAAGGTTTCCGTAGGTGAACCT-GGGAA
Tingis_matsumurai                GTAGTCATATGCTTGACTCAAAGCTTAAGCCATGC-AGTCTCAGTACAAACTTTTCATGAAGTGAAACCGCAAAAGGCTCAGTAAACCAGTTTTAATTTACTAGAGTAAACATGACTGAC-GTGGATAACTGTGGTAATTCTAGAGCTAATACATGCAA-CACAATCCGGACCATTC--ACTGGGAAGGATGCTTTTATTGGACCAAGACCAATCGCTCGAGC--TTTCGGGCTCAAGCGT-TGACTTGATGACTCTAGATAACACTTCAGATCGTATGGTCTCCGAGCTGGCGACCTATCTTTCAAATGCCTGACTTATCAACTGTCGATGGTAGACTCTATGTCTACCATGGCTCTTACGGGTAACGGGGAATCAGGGTTCGATTCCGGAGAGGGAGCCTGAGAAACGGCTAC-CACATCCAAGGAAGGCAGCAGGCACGCAAATTACCCACTCCCGGCACGGGGAGGTAGTGACAAAAAATAACGATGCGGGACTCTTTTGAGGCCCCGTAATCGGAATGAGTACACTTTAAATCCTTTAACGATAATCAATTAGAGGGCAAGTCTGGTGCCAGCAGCCGCGGTAATTCCAGCTCTAATAGCGTATATTAAAGTTGTTGCGGTTAAAAAGCTCGTAGTTGGTTCTGCGTGCCACGCTGTTGGTTCGCCGCCTGACGGTGTAACTGGCATGTCGTGGCATGTCCTGTCGGTGGCGAACTAGGGCCACACTCGTCTTCCC-CATTCGGGCTT-GTCCTGGG-TGTGTGGAGCGGTGTGGTCACTCG-------GTTCGCCGGCTCTATCCTGCCGCGGTGCTTTTCATTAAGTGTCGAGGTAGGCCGACACGTTTACTTTGAACAAATTAGAGTGCTCAAAGCAGGCTTAAATCTCTGCCTGAATAGTGGTGCATGGAATAATGGAACAGGACCTTGGTTCTATTCTGTTGG-TCTCCGGAACACAAGGTAATGATCAATGTGGACAGGCGGGGGCATTCGTATTGCGACGTTAGAGGTGAAATTCTTGGATCGTCGCAAGACGCACTAGAGCGAAAGCATTTGCCAAGTATGTCTTAATTGATCAAGAACGAAAGTTAGAGGTTCGAAGGCGATCAGATACCGCCCTAGTTCTAACCATAAACGATGCCAGCCAGCGATCCGCCGACGTTCCTCCGATGACTCGGCGGGGAGCTTCTTCCCGGGAAACCAAAGCTTTTGGGTTCCGGGGGAAGTATGGTTGCAAAGCTGAAACTTAAAGGAATTGACGGAAGGGCACCACCAGGAGTGGAGCCTGCGGCTTAATTTGACTCAACACGGGAAACCTCACCAGGTCAGGACATTGGAAGGATTGACAGATTGATAGCTCTTTCTTGATTCAGTGGTTAGTGGTGCATGGCCGTTCTTAGTTGGTGGATCGATTTGTCTGGTTAATTCCGATAACGAACGAGACTCTAGCCTATTAACTAGGCGTTT-CCGGTATCGATGCTACCGGCGATACTTATTCTTCTTAAGGGGACAGGCGGCTTCCAGCCGCACGAAATTGAGCAATAACAGGTCTGTGATGCCCTTAGATGTCCTGGGCCGCACGCGCGCTACACTGAAAGAATCAGCGTGTGC-CTCCCTGGTCCGATAGGGCCGGGCAACCCGCTGAACCTCTTTCGTGCTAGGAATTGGGGCTTGCAATTGTTCCCCATGAACGAGGAATTCCCAGTAAGCGCGAGTCATAAGCTCGCGTTGATTACGTCCCTGCCCTTTGTACACACCGCCCGTCGCTACTACCGATTGAATGATTTAGTGAGGTCTTCGGACCGACGGTAAGCGATGCCGTTCTCATGCGGTATCGATGTACGTTGGGAAGATGACCAAACTTGATCATTTAGAGGAAGTAAAAGTCGTAACAAGGTTTCCGTAGGTGAACCT-CGGAA
;
END;
